# Supplementary material for: Reciprocal modulation of ammonia and melanin production has implications for cryptococcal virulence
Source: Nat Commun. 2023 Feb 15;14:849. doi: 10.1038/s41467-023-36552-7 (PMC9932161; doi:10.1038/s41467-023-36552-7)
Supplement: Supplementary file 3 — Source Data [file 41467_2023_36552_MOESM3_ESM.xlsx]

## Sheet: Figure 1a,b,c
Fig. 1a	number of cells in adjacent well	Blank subtracted A(560) cell-free well
	50000000	0.069725
	100000000	0.148325
	200000000	0.393225
	400000000	0.521025
Fig. 1b	Distance (mm)	Blank subtracted A(560) - WT	Blank subtracted A(560) - ure1∆
	19.3	0.8454	0.001
	38.6	0.8397	0.0017
	57.9	0.2932	0.0029
	77.2	0.018	-0.0005
	96.5	0.0036	0.0015
	19.3	0.8835	0.0037
	27.3	0.8453	0.0038
	43.2	0.8651	-0.0014
	61	0.1232	0.0038
	79.6	0.0144	0.0009
	98.4	0.0025	0.0015
	38.6	0.8842	-0.0058
	43.2	0.834	-0.001
	54.6	0.5259	-0.0031
	69.6	0.0439	0.003
	86.3	0.0067	0.0014
	103.9	0.0027	0.0018
	57.9	0.314	0.0018
	61	0.19	-0.0016
	69.6	0.0412	-0.0004
	81.9	0.0124	-0.0001
	96.5	0.0036	0.0036
	112.5	0.0015	0.001
Fig. 1c	culture density (cells/mL)	Normalized A(560) - 1	Normalized A(560) - 2	Normalized NH3 - 1	Normalized NH3 - 2
(left graph)	100000	0.320425	0.318071	0	0
	200000	0.474531	0.470111	0	0
	500000	0.611359	0.61765	0	0
	1000000	0.688809	0.697681	0	0.006
	2000000	0.781154	0.777517	0.006	0.0085
	5000000	0.882633	0.909794	0.062	0.0625
	10000000	0.93387	0.928187	0.147	0.145
	20000000	0.937047	0.963604	0.383	0.3645
	50000000	0.974978	1	1	0.93
	100000000	1	0.922121	1	1
Fig. 1c	[urea], %	Normalized A(560) - 1	Normalized A(560) - 2	Normalized NH3 - 1	Normalized NH3 - 2
(right graph)	0.0625	0.221197	0.492165	0	0
	0.125	0.40058	0.582667	0.0005	0.0015
	0.25	0.60174	0.783499	0.0465	0.073
	0.5	0.737569	0.844899	0.323	0.4245
	1	0.825415	0.913975	1	1
	2	1	1	1	1

## Sheet: Figure 2a,b,c,d,e,f
Fig. 2a	Distance (mm)	Net increase in Pigment (0.1 mM DA)			Net increase in Pigment (1 mM DA)
		Replicate #1	Replicate #2	Replicate #3	Replicate #1	Replicate #2	Replicate #3
	13	378487	450509	385039
	26	269688	392899	319065	189955	201297	189261
	39	152335	290863	292588	135941	264357	185728
	52	141952	166488	191808	164481	199128	148034
	65	30604	89867	105218	117823	174194	135608
	78	13266	37598	5816	59263	71988	5320
	91				27029	29798	0
Fig. 2b	pH of media	Pigmentation (arbitrary units)
		Replicate #1	Replicate #2	Replicate #3	Replicate #4
	5.5	60860.7	29598.7	61233.7	46930.7
	6	164460	110306	29468.7	30776.7
	6.5	326948	310676	295992	289001
	7	500180	484334	489173	490388
Fig. 2c	pH of media	Pigmentation (arbitrary units) - WT				Pigmentation (arbitrary units) - ure1∆				Pigmentation (arbitrary units) - cell-free control
(left graph)		Replicate #1	Replicate #2	Replicate #3	Replicate #4	Replicate #1	Replicate #2	Replicate #3	Replicate #4	Replicate #1	Replicate #2	Replicate #3	Replicate #4
	5.5	552197	550647	564674	546033	263366	267129	280634	294764	215242	224238	289714	269846
	7	466857	487351	526587	525753	530191	530339	537635	526974	500795	522075	501116	518704
Fig. 2c	pH of media	Measured pH (end of experiment) - WT				Measured pH (end of experiment) - ure1∆				Measured pH (end of experiment) - cell-free control
(right graph)		Replicate #1	Replicate #2	Replicate #3	Replicate #4	Replicate #1	Replicate #2	Replicate #3	Replicate #4	Replicate #1	Replicate #2	Replicate #3	Replicate #4
	5.5	6.82465	6.94231	6.85683	6.44205	5.41764	5.52432	5.44211	5.64217	5.69756	5.63028	5.51232	5.47847
	7	7.90084	7.88448	7.96411	8.09007	7.19373	7.16664	7.12506	7.07168	7.14598	7.13599	7.10894	7.23233
Fig. 2d	Time (h)	Absorbance (600 nm) - 13 mm from ammonia source				Absorbance (600 nm) - 26 mm from ammonia source				Absorbance (600 nm) - 39 mm from ammonia source				Absorbance (600 nm) - 52 mm from ammonia source
		Replicate #1	Replicate #2	Replicate #3	Replicate #4	Replicate #1	Replicate #2	Replicate #3	Replicate #4	Replicate #1	Replicate #2	Replicate #3	Replicate #4	Replicate #1	Replicate #2	Replicate #3	Replicate #4
	0	0.0938	0.0935	0.0917	0.0942	0.0918	0.0933	0.0917	0.0952	0.0957	0.0925	0.0942	0.0925	0.0942	0.0917	0.0906	0.0948
	0.25	0.0914	0.0922	0.0897	0.0929	0.0895	0.0921	0.0895	0.0942	0.0928	0.0913	0.0907	0.0911	0.0922	0.0904	0.0878	0.0933
	0.5	0.0914	0.0925	0.09	0.0929	0.0896	0.0921	0.0897	0.0942	0.0929	0.0912	0.0903	0.0911	0.092	0.0904	0.0878	0.0933
	0.75	0.0912	0.0925	0.09	0.0931	0.0895	0.0922	0.0897	0.0945	0.093	0.0915	0.0899	0.0911	0.0924	0.0905	0.0879	0.0936
	1	0.0914	0.0927	0.0901	0.0932	0.0896	0.0923	0.0898	0.0945	0.093	0.0915	0.09	0.091	0.0922	0.0906	0.0884	0.0917
	1.25	0.0918	0.0929	0.0905	0.0934	0.0896	0.0924	0.09	0.0959	0.0934	0.0915	0.0901	0.0912	0.0926	0.0907	0.0883	0.0918
	1.5	0.0918	0.0933	0.0905	0.0934	0.0903	0.0925	0.09	0.0949	0.0933	0.0918	0.0902	0.0912	0.0923	0.091	0.0884	0.0921
	1.75	0.0921	0.0934	0.0911	0.0938	0.0903	0.0929	0.0905	0.0951	0.0937	0.0922	0.0906	0.0916	0.0928	0.0913	0.0888	0.0924
	2	0.0925	0.0938	0.0913	0.0943	0.0905	0.0932	0.0906	0.0953	0.0939	0.0924	0.0906	0.0918	0.093	0.0915	0.0889	0.0925
	2.25	0.0929	0.094	0.0918	0.0948	0.0907	0.0935	0.0911	0.0959	0.0943	0.0925	0.0909	0.0922	0.0932	0.0917	0.0893	0.0928
	2.5	0.0934	0.0948	0.0919	0.095	0.0911	0.0937	0.091	0.0991	0.0946	0.093	0.0911	0.0925	0.0935	0.0921	0.0894	0.0932
	2.75	0.0933	0.0947	0.0923	0.0956	0.0915	0.0941	0.0914	0.0963	0.0947	0.0933	0.0912	0.0926	0.0938	0.0924	0.0899	0.0934
	3	0.094	0.0952	0.0925	0.0962	0.0919	0.0945	0.0919	0.0967	0.095	0.0937	0.0916	0.0928	0.0942	0.0929	0.0902	0.0938
	3.25	0.0944	0.0957	0.093	0.0961	0.0921	0.0949	0.0923	0.0972	0.0955	0.0939	0.092	0.0934	0.0945	0.0932	0.0906	0.0943
	3.5	0.0948	0.0962	0.0938	0.0968	0.0927	0.0952	0.0927	0.0976	0.0959	0.0944	0.0922	0.094	0.0948	0.0937	0.0909	0.0943
	3.75	0.0952	0.0966	0.0941	0.097	0.0929	0.0958	0.0931	0.0978	0.0963	0.0945	0.0928	0.0943	0.0954	0.0942	0.0912	0.0951
	4	0.0959	0.0973	0.0946	0.0974	0.0936	0.0962	0.0935	0.0988	0.0969	0.095	0.0936	0.0945	0.0958	0.0945	0.0919	0.0956
	4.25	0.0964	0.0978	0.0951	0.098	0.0941	0.0967	0.0941	0.0992	0.0972	0.0958	0.0941	0.0953	0.0963	0.0951	0.0922	0.0961
	4.5	0.097	0.0987	0.0956	0.0986	0.0949	0.0975	0.0949	0.0998	0.098	0.0964	0.0943	0.0958	0.097	0.0955	0.0932	0.0967
	4.75	0.098	0.0989	0.0963	0.0993	0.0957	0.0985	0.0954	0.1051	0.0988	0.0971	0.095	0.0965	0.0974	0.0961	0.0935	0.0971
	5	0.0983	0.0999	0.0973	0.1	0.0963	0.0989	0.0962	0.1013	0.0996	0.0981	0.096	0.0972	0.0982	0.0972	0.0946	0.0979
	5.25	0.0995	0.1007	0.0985	0.101	0.0973	0.1	0.0976	0.1028	0.1004	0.0987	0.0971	0.0984	0.0992	0.098	0.0954	0.0987
	5.5	0.1004	0.1015	0.0992	0.102	0.0989	0.101	0.0986	0.1035	0.101	0.0998	0.0982	0.0991	0.0999	0.0992	0.0966	0.1
	5.75	0.1012	0.1027	0.1003	0.1029	0.0995	0.1022	0.1	0.1045	0.1023	0.1008	0.0988	0.1	0.1011	0.1004	0.0974	0.1011
	6	0.1023	0.1038	0.1011	0.1042	0.1012	0.104	0.1014	0.1059	0.1035	0.1022	0.1006	0.1014	0.1026	0.1016	0.0986	0.1021
	6.25	0.1039	0.1048	0.1027	0.1052	0.1027	0.1053	0.1028	0.1115	0.1052	0.1037	0.1018	0.1028	0.1036	0.1034	0.1001	0.1033
	6.5	0.1047	0.1057	0.1037	0.1064	0.104	0.107	0.1047	0.1096	0.1065	0.1052	0.1038	0.104	0.105	0.1049	0.1013	0.1049
	6.75	0.1062	0.1074	0.1045	0.108	0.1062	0.1094	0.1064	0.1182	0.1082	0.1072	0.1053	0.106	0.107	0.1068	0.1031	0.1068
	7	0.1078	0.1082	0.1057	0.1098	0.1088	0.1114	0.1086	0.1138	0.11	0.109	0.1078	0.1076	0.1087	0.1086	0.1046	0.109
	7.25	0.1092	0.1096	0.1079	0.1106	0.1105	0.1138	0.1113	0.116	0.112	0.1115	0.1098	0.1097	0.1108	0.111	0.107	0.1107
	7.5	0.1107	0.1113	0.1088	0.1127	0.114	0.1167	0.1141	0.1227	0.115	0.1141	0.1124	0.1119	0.1141	0.1135	0.1091	0.1126
	7.75	0.1122	0.1123	0.1098	0.1142	0.1172	0.1196	0.1172	0.122	0.1176	0.1171	0.1148	0.1151	0.1159	0.1169	0.1121	0.1151
	8	0.1141	0.1137	0.1109	0.1148	0.1207	0.1231	0.1199	0.1261	0.1212	0.1204	0.1182	0.1182	0.1203	0.1197	0.1154	0.118
	8.25	0.1156	0.1155	0.1127	0.1166	0.1252	0.1269	0.1241	0.1301	0.125	0.1242	0.1221	0.1214	0.1237	0.124	0.1179	0.1217
	8.5	0.117	0.1165	0.114	0.1184	0.1296	0.1318	0.1281	0.135	0.1287	0.1284	0.1262	0.1253	0.1282	0.1285	0.1222	0.1256
	8.75	0.118	0.1176	0.1155	0.1202	0.1335	0.1361	0.1326	0.1398	0.1334	0.1324	0.1309	0.1297	0.132	0.1326	0.1261	0.1295
	9	0.1199	0.1196	0.1161	0.1212	0.1394	0.1408	0.1378	0.1448	0.1399	0.1383	0.136	0.1343	0.1367	0.1382	0.1317	0.1344
	9.25	0.1222	0.1215	0.1177	0.1235	0.1456	0.1474	0.1438	0.1511	0.1451	0.1447	0.1412	0.1467	0.144	0.1451	0.1366	0.1403
	9.5	0.1241	0.1218	0.1187	0.1248	0.1531	0.1542	0.1505	0.1604	0.1517	0.1515	0.1479	0.1473	0.149	0.1515	0.1435	0.1462
	9.75	0.1251	0.123	0.1207	0.1263	0.16	0.1622	0.1575	0.1674	0.1601	0.1593	0.1557	0.1555	0.1591	0.159	0.1501	0.1543
	10	0.1268	0.1244	0.1224	0.1279	0.1701	0.1701	0.1651	0.175	0.1684	0.1688	0.1648	0.1651	0.1661	0.1674	0.1576	0.1625
	10.25	0.1286	0.1264	0.1229	0.1295	0.1786	0.1784	0.175	0.1847	0.1792	0.1774	0.1756	0.1733	0.1772	0.1785	0.1679	0.1731
	10.5	0.1298	0.1282	0.125	0.1318	0.1901	0.1917	0.1857	0.1962	0.1911	0.1899	0.1862	0.1858	0.1864	0.1881	0.1785	0.1823
	10.75	0.1317	0.1296	0.1255	0.1328	0.2024	0.2025	0.1952	0.208	0.2029	0.2045	0.1992	0.1971	0.2015	0.2028	0.1891	0.1947
	11	0.1333	0.1296	0.1267	0.1335	0.2159	0.2143	0.2077	0.2242	0.2169	0.2215	0.215	0.2092	0.213	0.2175	0.2041	0.2105
	11.25	0.1336	0.1312	0.1279	0.1356	0.2307	0.2287	0.2219	0.2387	0.2336	0.2353	0.2288	0.2292	0.2284	0.2336	0.2196	0.2256
	11.5	0.1357	0.1316	0.1308	0.1361	0.2471	0.2437	0.2358	0.258	0.252	0.2585	0.2503	0.2488	0.2477	0.2522	0.237	0.2475
	11.75	0.1373	0.1334	0.1303	0.1375	0.2662	0.2591	0.2516	0.273	0.2748	0.2752	0.2689	0.2675	0.2655	0.2736	0.2562	0.2746
	12	0.1392	0.1344	0.1304	0.1392	0.2824	0.2751	0.2663	0.2918	0.2958	0.2986	0.2922	0.2882	0.2936	0.3004	0.2787	0.2857
	12.25	0.1411	0.1359	0.1316	0.1403	0.3048	0.2952	0.2831	0.3136	0.3244	0.3262	0.3182	0.3152	0.3124	0.3299	0.3049	0.3101
	12.5	0.1428	0.1363	0.1327	0.142	0.3272	0.3126	0.3025	0.336	0.3586	0.3541	0.3471	0.3465	0.3432	0.356	0.3328	0.3416
	12.75	0.1435	0.1373	0.1325	0.1438	0.35	0.3354	0.3228	0.3605	0.3863	0.389	0.3785	0.3769	0.3713	0.3911	0.364	0.3688
	13	0.1446	0.1362	0.1325	0.1446	0.3771	0.3559	0.342	0.3922	0.4245	0.4251	0.4157	0.4132	0.4103	0.4262	0.4001	0.4051
	13.25	0.1461	0.1368	0.134	0.1465	0.4035	0.3753	0.3642	0.4162	0.4654	0.4665	0.4554	0.4548	0.4446	0.471	0.441	0.4556
	13.5	0.1466	0.1376	0.1346	0.1468	0.4304	0.3978	0.3858	0.4455	0.5057	0.5152	0.4966	0.4983	0.4957	0.5215	0.4914	0.4953
	13.75	0.1481	0.1394	0.1346	0.1488	0.4609	0.4223	0.4065	0.4755	0.5535	0.5553	0.5428	0.5575	0.5554	0.5679	0.5357	0.543
	14	0.1504	0.139	0.1346	0.1483	0.4938	0.4439	0.4312	0.5088	0.6108	0.6062	0.5951	0.6018	0.5957	0.6187	0.5873	0.5917
	14.25	0.151	0.1386	0.1348	0.1497	0.525	0.4698	0.4565	0.5458	0.6641	0.6661	0.6516	0.6548	0.6455	0.6693	0.6382	0.648
	14.5	0.1528	0.1386	0.1333	0.1515	0.5608	0.4947	0.4794	0.581	0.7236	0.7229	0.7087	0.7139	0.6935	0.7221	0.6899	0.693
	14.75	0.1545	0.1376	0.1326	0.1532	0.5974	0.5213	0.5047	0.6169	0.7723	0.7748	0.7601	0.7655	0.7442	0.7791	0.7438	0.7498
	15	0.1549	0.1378	0.1342	0.153	0.6333	0.5502	0.5319	0.6554	0.8187	0.8204	0.8048	0.8109	0.7956	0.828	0.7969	0.7999
	15.25	0.1568	0.1369	0.1325	0.1559	0.6732	0.5784	0.5636	0.6996	0.875	0.8893	0.85	0.86	0.8467	0.8766	0.8482	0.8514
	15.5	0.159	0.1366	0.132	0.1558	0.7155	0.6085	0.5919	0.7436	0.9312	0.9173	0.8961	0.9238	0.9042	0.9344	0.8994	0.9011
	15.75	0.1607	0.1362	0.131	0.158	0.7613	0.6406	0.6229	0.7884	0.9649	0.9625	0.9438	0.9567	0.9394	0.9746	0.9395	0.9447
	16	0.1623	0.1354	0.1304	0.1587	0.8032	0.6702	0.6529	0.8324	1.0078	1.0125	0.9906	1.005	0.9882	1.0199	0.9874	0.9892
	16.25	0.1633	0.1366	0.1307	0.1605	0.8443	0.7051	0.6868	0.8724	1.0582	1.059	1.0351	1.0501	1.0286	1.0628	1.0334	1.0362
	16.5	0.1633	0.1326	0.1274	0.1616	0.8825	0.7422	0.7224	0.9083	1.0986	1.1061	1.0797	1.0926	1.0696	1.1057	1.0843	1.0789
	16.75	0.1636	0.1317	0.1271	0.1628	0.9143	0.7758	0.76	0.9427	1.1394	1.1464	1.1208	1.1468	1.1178	1.1461	1.1202	1.1238
	17	0.163	0.1305	0.1261	0.1642	0.9413	0.8178	0.8003	0.9715	1.1812	1.1798	1.1614	1.1801	1.1542	1.188	1.1583	1.1679
	17.25	0.1648	0.1308	0.1258	0.1629	0.9675	0.8581	0.8418	0.9926	1.2124	1.2144	1.1941	1.2121	1.1928	1.2237	1.2083	1.1974
	17.5	0.1656	0.1296	0.1255	0.1643	0.9808	0.8963	0.8782	1.0094	1.2493	1.2479	1.227	1.2438	1.2262	1.2579	1.2303	1.2314
	17.75	0.1658	0.129	0.1252	0.1652	0.9938	0.9324	0.9134	1.0229	1.2789	1.2958	1.2569	1.2732	1.2617	1.2911	1.2623	1.2676
	18	0.1665	0.1282	0.1247	0.1665	1.0031	0.9606	0.9417	1.036	1.3062	1.3106	1.284	1.3096	1.292	1.3214	1.2963	1.2965
	18.25	0.1678	0.1273	0.123	0.1663	1.0145	0.9853	0.9698	1.0445	1.3314	1.333	1.3111	1.3263	1.3169	1.3456	1.3207	1.3235
	18.5	0.1676	0.1273	0.1233	0.1663	1.0276	1.0053	0.9862	1.0568	1.3558	1.359	1.3311	1.3513	1.3412	1.3684	1.3482	1.3477
	18.75	0.1676	0.127	0.123	0.1677	1.0395	1.0183	0.9999	1.071	1.3726	1.3786	1.3525	1.374	1.3651	1.3909	1.3696	1.3751
	19	0.1687	0.1256	0.1224	0.1671	1.0489	1.0216	1.0061	1.081	1.3933	1.3942	1.3695	1.3993	1.3855	1.4129	1.3904	1.3945
	19.25	0.1689	0.1259	0.1223	0.1682	1.058	1.0281	1.0094	1.0954	1.4052	1.4142	1.3828	1.417	1.403	1.4338	1.4083	1.4106
	19.5	0.1678	0.1253	0.1212	0.1674	1.0671	1.0366	1.019	1.1027	1.4181	1.4197	1.3946	1.4231	1.4171	1.444	1.4231	1.4315
	19.75	0.1686	0.125	0.121	0.1685	1.07	1.0454	1.026	1.1076	1.4295	1.4335	1.405	1.4292	1.4316	1.4603	1.4369	1.4398
	20	0.1684	0.1247	0.1204	0.1678	1.0797	1.0563	1.0369	1.1158	1.4386	1.4416	1.4124	1.4365	1.4414	1.4716	1.4502	1.4514
	20.25	0.1609	0.1235	0.1213	0.1688	1.0866	1.0667	1.0476	1.1224	1.4437	1.4523	1.4193	1.4474	1.4509	1.4779	1.4589	1.4618
	20.5	0.163	0.1233	0.1208	0.1687	1.0919	1.0766	1.0582	1.1268	1.4569	1.4546	1.4248	1.4621	1.4576	1.4815	1.463	1.4693
	20.75	0.1621	0.1238	0.1197	0.1616	1.0952	1.0863	1.0672	1.1335	1.4585	1.4562	1.4286	1.455	1.4625	1.4875	1.4706	1.475
	21	0.1618	0.1232	0.1198	0.162	1.0995	1.0946	1.077	1.1369	1.4586	1.4613	1.4323	1.4571	1.4669	1.4912	1.4708	1.478
	21.25	0.1604	0.1225	0.1192	0.1614	1.1023	1.1025	1.0837	1.1397	1.4601	1.462	1.4317	1.4604	1.4673	1.4916	1.4733	1.4818
	21.5	0.1612	0.1224	0.1189	0.1602	1.105	1.1089	1.0895	1.1422	1.4617	1.4628	1.4344	1.4608	1.4699	1.4917	1.4735	1.48
	21.75	0.159	0.1221	0.1194	0.1611	1.1097	1.1143	1.0948	1.1465	1.459	1.462	1.435	1.4615	1.4697	1.491	1.4732	1.4797
	22	0.1568	0.1219	0.1188	0.1592	1.1085	1.1169	1.0971	1.1482	1.4598	1.462	1.4315	1.4637	1.4701	1.4925	1.4748	1.482
	22.25	0.1575	0.1209	0.1185	0.1595	1.1096	1.1183	1.1006	1.1496	1.457	1.4615	1.4322	1.4614	1.4702	1.4894	1.4729	1.482
	22.5	0.1573	0.1214	0.1177	0.1578	1.1092	1.1212	1.1022	1.1511	1.4555	1.4601	1.4308	1.457	1.4699	1.4882	1.4702	1.4822
	22.75	0.1567	0.1208	0.1184	0.1566	1.1095	1.1206	1.1022	1.1524	1.4564	1.4585	1.4288	1.4567	1.4701	1.4905	1.4697	1.4807
	23	0.1548	0.1202	0.1176	0.1563	1.111	1.1203	1.105	1.1553	1.4606	1.4573	1.4279	1.4572	1.4722	1.4886	1.4692	1.4806
	23.25	0.1527	0.1203	0.1168	0.1552	1.1104	1.1189	1.1025	1.153	1.4589	1.454	1.4277	1.4544	1.4693	1.4882	1.4691	1.479
	23.5	0.1521	0.1209	0.1174	0.1544	1.1108	1.1165	1.0999	1.1544	1.4512	1.4529	1.4273	1.4528	1.4669	1.4876	1.4677	1.4788
	23.75	0.1514	0.1197	0.1172	0.1532	1.1109	1.1179	1.0997	1.1556	1.4507	1.4544	1.425	1.4514	1.4682	1.4874	1.4692	1.4785
	24	0.1511	0.1198	0.1167	0.1522	1.1092	1.1144	1.098	1.1557	1.4531	1.4589	1.4231	1.4512	1.4684	1.4876	1.4666	1.4776
	24.25	0.1501	0.1201	0.1164	0.1507	1.1097	1.1122	1.0947	1.1555	1.4493	1.4493	1.4213	1.4513	1.4653	1.4889	1.4659	1.4775
	24.5	0.1488	0.1194	0.1173	0.1501	1.1096	1.1112	1.094	1.1568	1.4503	1.4523	1.4213	1.449	1.4709	1.4862	1.4671	1.4777
	24.75	0.1473	0.1195	0.1166	0.1495	1.1086	1.1077	1.0913	1.1572	1.4472	1.4506	1.4198	1.4488	1.4662	1.4868	1.4637	1.4752
	25	0.1467	0.1198	0.117	0.1482	1.1092	1.1081	1.0903	1.161	1.4485	1.4491	1.4185	1.4462	1.4675	1.4861	1.4652	1.4771
	25.25	0.1466	0.1196	0.1164	0.1474	1.1074	1.104	1.0871	1.1585	1.4441	1.4473	1.4164	1.4484	1.4682	1.4843	1.4645	1.4759
	25.5	0.1454	0.1198	0.1162	0.1463	1.1097	1.1048	1.0866	1.1589	1.444	1.4395	1.4148	1.444	1.4664	1.4856	1.4655	1.4772
	25.75	0.1443	0.1192	0.1161	0.1468	1.1079	1.1033	1.0866	1.1628	1.4464	1.4401	1.4135	1.4444	1.4684	1.4852	1.4635	1.4747
	26	0.1446	0.1193	0.1168	0.1448	1.1083	1.1025	1.0848	1.166	1.4398	1.4384	1.4116	1.4441	1.4667	1.4842	1.4637	1.4764
	26.25	0.1439	0.1188	0.1164	0.1452	1.1106	1.0995	1.0817	1.1675	1.4353	1.4367	1.4075	1.4383	1.466	1.485	1.4627	1.4755
	26.5	0.143	0.1194	0.1161	0.1438	1.113	1.0998	1.0794	1.1682	1.4371	1.4343	1.4067	1.4399	1.4685	1.483	1.4625	1.4761
	26.75	0.1431	0.1186	0.1157	0.1436	1.1137	1.0979	1.0829	1.1702	1.4344	1.4329	1.405	1.438	1.4666	1.4881	1.461	1.4757
	27	0.1418	0.1194	0.1162	0.143	1.1169	1.1003	1.0814	1.1768	1.4324	1.4298	1.402	1.433	1.4658	1.486	1.4628	1.4763
	27.25	0.1418	0.1185	0.1162	0.1425	1.1192	1.0973	1.0805	1.1754	1.4348	1.4277	1.3974	1.4291	1.466	1.4832	1.461	1.4772
	27.5	0.1407	0.1187	0.1156	0.1428	1.1207	1.0994	1.0804	1.1748	1.4275	1.4224	1.3955	1.4289	1.4649	1.4829	1.4599	1.4742
	27.75	0.141	0.1185	0.1155	0.1427	1.1194	1.0955	1.0798	1.1783	1.422	1.4243	1.3921	1.4272	1.4632	1.4839	1.4602	1.4749
	28	0.1407	0.1187	0.1156	0.1409	1.1215	1.0973	1.0815	1.1802	1.422	1.4184	1.3909	1.4253	1.4648	1.4816	1.4606	1.4777
	28.25	0.1404	0.1189	0.1162	0.1412	1.1228	1.0979	1.0807	1.1814	1.4188	1.4151	1.3865	1.4223	1.464	1.4843	1.4591	1.4771
	28.5	0.1402	0.1187	0.1155	0.1416	1.1222	1.098	1.0816	1.1873	1.4178	1.412	1.385	1.4205	1.4659	1.4829	1.4608	1.4759
	28.75	0.1403	0.118	0.1153	0.1408	1.1263	1.1	1.082	1.1855	1.4142	1.4087	1.3816	1.4186	1.4652	1.4824	1.4619	1.4759
	29	0.1396	0.118	0.1154	0.1398	1.1276	1.0982	1.0811	1.1901	1.4124	1.4076	1.3769	1.4146	1.4635	1.4848	1.4611	1.476
	29.25	0.1393	0.1183	0.1153	0.1404	1.1302	1.1002	1.0833	1.1886	1.4114	1.4058	1.3779	1.4132	1.4643	1.4834	1.4615	1.4765
	29.5	0.1392	0.1184	0.1152	0.1401	1.1297	1.1004	1.0827	1.1934	1.4086	1.4023	1.3753	1.4099	1.4625	1.4833	1.4617	1.4731
	29.75	0.1377	0.1187	0.1155	0.1396	1.1327	1.099	1.0829	1.1932	1.4048	1.4027	1.3758	1.4091	1.4631	1.4852	1.4618	1.4768
	30	0.1385	0.1184	0.1159	0.1401	1.1324	1.1	1.0838	1.1961	1.4072	1.4015	1.3736	1.4063	1.4616	1.4844	1.4616	1.4741
	30.25	0.139	0.118	0.1154	0.1396	1.1368	1.1002	1.0839	1.1945	1.4035	1.3988	1.3729	1.405	1.4615	1.4831	1.4621	1.4745
	30.5	0.1385	0.1186	0.1157	0.1397	1.1367	1.1018	1.0838	1.1989	1.4027	1.3973	1.3726	1.4031	1.4611	1.4845	1.4628	1.4749
	30.75	0.1381	0.1182	0.1149	0.139	1.138	1.1013	1.0855	1.1969	1.4036	1.3989	1.3693	1.4028	1.4627	1.4836	1.463	1.4746
	31	0.138	0.1182	0.1157	0.1387	1.139	1.1007	1.0857	1.198	1.3996	1.3976	1.372	1.4016	1.461	1.4842	1.4641	1.475
	31.25	0.137	0.118	0.115	0.1388	1.1395	1.1039	1.0859	1.1991	1.4027	1.3979	1.3714	1.4033	1.4611	1.4826	1.4645	1.4737
	31.5	0.1382	0.1182	0.1156	0.1382	1.1412	1.1019	1.0857	1.1988	1.401	1.3999	1.3736	1.4	1.4596	1.4832	1.4649	1.4748
	31.75	0.1368	0.1178	0.1151	0.1383	1.1436	1.1027	1.0871	1.2006	1.4036	1.4003	1.3733	1.4019	1.4595	1.4832	1.4632	1.4734
	32	0.1363	0.1179	0.1157	0.1389	1.1432	1.1041	1.0876	1.2021	1.4042	1.3998	1.3736	1.4011	1.4602	1.4818	1.464	1.4718
	32.25	0.1375	0.1178	0.1153	0.138	1.1423	1.106	1.0876	1.2041	1.4035	1.4012	1.3731	1.4046	1.4599	1.4808	1.463	1.4729
	32.5	0.1373	0.1176	0.1147	0.1379	1.1444	1.1041	1.0885	1.2042	1.4029	1.4058	1.375	1.4093	1.4557	1.4788	1.4608	1.47
	32.75	0.1378	0.1174	0.1147	0.1381	1.1448	1.1041	1.0889	1.2051	1.4085	1.4037	1.3757	1.4031	1.4569	1.4763	1.4618	1.4691
	33	0.1369	0.1181	0.1148	0.1375	1.1455	1.1049	1.0887	1.206	1.4044	1.4036	1.3761	1.4052	1.4559	1.4763	1.46	1.4685
	33.25	0.1367	0.1176	0.1149	0.1379	1.1464	1.1064	1.0881	1.2047	1.4055	1.4056	1.3792	1.4055	1.4539	1.4761	1.4593	1.467
	33.5	0.1364	0.1178	0.1146	0.1375	1.1487	1.1051	1.0881	1.2039	1.4072	1.4051	1.3768	1.4057	1.4541	1.4731	1.4596	1.4666
	33.75	0.137	0.1174	0.1146	0.1374	1.1483	1.105	1.0872	1.2047	1.4094	1.4057	1.38	1.4061	1.4522	1.4768	1.4578	1.4677
	34	0.1357	0.118	0.1148	0.1373	1.1469	1.1048	1.0884	1.2046	1.4088	1.4087	1.3798	1.4063	1.4549	1.4766	1.458	1.4674
	34.25	0.1371	0.1174	0.1144	0.137	1.1472	1.1044	1.0885	1.208	1.4091	1.4061	1.3799	1.407	1.4545	1.475	1.4585	1.4672
	34.5	0.1359	0.1179	0.1144	0.1375	1.1447	1.1042	1.0871	1.2089	1.4096	1.4095	1.3813	1.4091	1.4551	1.4757	1.4592	1.469
	34.75	0.1364	0.1173	0.1147	0.1373	1.147	1.1044	1.0872	1.2109	1.411	1.4079	1.3817	1.4086	1.4555	1.4778	1.4598	1.4692
	35	0.1359	0.1174	0.1147	0.1377	1.1454	1.1035	1.0873	1.2062	1.4102	1.4091	1.3839	1.4112	1.4553	1.4776	1.4607	1.4693
	35.25	0.1358	0.1174	0.1149	0.1372	1.1466	1.1028	1.0855	1.203	1.4109	1.4094	1.3846	1.4122	1.4548	1.478	1.4613	1.4703
	35.5	0.1354	0.1176	0.115	0.1372	1.1475	1.1022	1.0846	1.2036	1.4117	1.4097	1.383	1.4111	1.4586	1.4783	1.4616	1.4697
	35.75	0.1364	0.1173	0.1144	0.1373	1.1457	1.1003	1.083	1.2042	1.4143	1.4109	1.3828	1.4105	1.4569	1.4787	1.4621	1.4714
	36	0.1357	0.1174	0.1149	0.1371	1.1455	1.0999	1.0814	1.2023	1.4151	1.4102	1.3843	1.4135	1.4587	1.4798	1.4622	1.4719
Fig. 2e	Strain	Net increase in Pigment
		Replicate #1	Replicate #2	Replicate #3	Replicate #4
	WT	224659	258601	226034	242891
	lac1∆	61737	38194	62360	49982
	lac2∆	223479	215831	214127	189470
Fig. 2f	Distance (mm)	pH of Culture Supernatant
(left graph)		Replicate #1	Replicate #2	Replicate #3
	19.3	8.8	8.68	8.7
	38.6	7.13	6.96	7.03
	57.9	6.24	5.96	6.03
	77.2	4.82	4.94	4.97
	96.5	5.1	4.69	4.54
Fig. 2f	Distance (mm)	GFP-LAC1 fluorescence (arbitrary units)
(right graph)		Replicate #1	Replicate #2	Replicate #3
	19.3	538794	600773	578458
	38.6	685089	519176	620807
	57.9	482252	418762	432024
	77.2	466798	340927	421469
	96.5	436830	370336	375546

## Sheet: Figure 3a,b,c,d,e
Fig. 3a	Time (h)	Blank subtracted A(560 nm) - non-melanized			Blank subtracted A(560 nm) - melanized
(left graph)		Replicate #1	Replicate #2	Replicate #3	Replicate #1	Replicate #2	Replicate #3
	3	0.0803	0.059	0.0685	0.0075	0.0072	0.0081
	4	0.213067	0.168767	0.202967	0.0316667	0.0279667	0.0338667
	5	0.2989	0.3084	0.3126	0.0555	0.0647	0.057
	6	0.286533	0.302833	0.368833	0.0900333	0.106833	0.130333
	7	0.390967	0.411367	0.437567	0.126067	0.144767	0.119967
Fig. 3a	Colony forming units (CFU) - non-melanized			Colony forming units (CFU) - melanized
(right graph)	Replicate #1	Replicate #2	Replicate #3	Replicate #1	Replicate #2	Replicate #3
	94000000	84000000	73000000	100000000	93000000	60000000
Fig. 3b	DPH fluorescence - non-melanized					DPH fluorescence - melanized
	Replicate #1	Replicate #2	Replicate #3	Replicate #4	Replicate #5	Replicate #1	Replicate #2	Replicate #3	Replicate #4	Replicate #5
	1505176	1521626	1467367	1368005	1416971	762496	738913	742072	753059	730831
Fig. 3c	CFU - WT non-melanized			CFU - WT melanized			CFU - lac1∆ non-melanized			CFU - lac1∆ melanized
(left graph)	Replicate #1	Replicate #2	Replicate #3	Replicate #1	Replicate #2	Replicate #3	Replicate #1	Replicate #2	Replicate #3	Replicate #1	Replicate #2	Replicate #3
	3120000000	3150000000	3570000000	2970000000	2790000000	3270000000	2670000000	3180000000	3060000000	2910000000	3540000000	1710000000
Fig. 3c	Ergosterol (µg/mL) - WT non-melanized			Ergosterol (µg/mL) - WT melanized			Ergosterol (µg/mL) - lac1∆ non-melanized			Ergosterol (µg/mL) - lac1∆ melanized
(center graph)	Replicate #1	Replicate #2	Replicate #3	Replicate #1	Replicate #2	Replicate #3	Replicate #1	Replicate #2	Replicate #3	Replicate #1	Replicate #2	Replicate #3
	0.531896	0.583656	0.551481	0.106067	0.0959244	0.104801	0.597723	0.745873	0.813671	0.837261	1.01423	0.752726
Fig. 3c	Urease activity (units/L) - WT non-melanized			Urease activity (units/L) - WT melanized			Urease activity (units/L) - lac1∆ non-melanized			Urease activity (units/L) - lac1∆ melanized
(right graph)	Replicate #1	Replicate #2	Replicate #3	Replicate #1	Replicate #2	Replicate #3	Replicate #1	Replicate #2	Replicate #3	Replicate #1	Replicate #2	Replicate #3
	24.976	34.056	38.1692	11.0122	13.5489	12.8969	18.409	30.4524	26.4221	12.9206	21.7754	26.5762
Fig. 3d	Blank subtracted A(560 nm) - non-melanized							Blank subtracted A(560 nm) - melanized
	Replicate #1	Replicate #2	Replicate #3	Replicate #4	Replicate #5	Replicate #6	Replicate #7	Replicate #1	Replicate #2	Replicate #3	Replicate #4	Replicate #5	Replicate #6	Replicate #7
	0.7494	0.7167	0.7104	0.7279	0.6357	0.6829	0.6504	0.2786	0.225	0.1567	0.0443	0.1191	0.0252	0.0764
Fig. 3e	Net increase in Pigment - non-melanized				Net increase in Pigment - melanized
	Replicate #1	Replicate #2	Replicate #3	Replicate #4	Replicate #1	Replicate #2	Replicate #3	Replicate #4
	1051023	811280	1208842	1033654	62308.5	100238	129444	72276.5

## Sheet: Figure 4a,b,c,d,e
Fig 4a	CFU (log10) - WT lung										CFU (log10) - ure1∆ lung								CFU (log10) - WT brain										CFU (log10) - ure1∆ brain
	Replicate #1	Replicate #2	Replicate #3	Replicate #4	Replicate #5	Replicate #6	Replicate #7	Replicate #8	Replicate #9	Replicate #10	Replicate #1	Replicate #2	Replicate #3	Replicate #4	Replicate #5	Replicate #6	Replicate #7	Replicate #8	Replicate #1	Replicate #2	Replicate #3	Replicate #4	Replicate #5	Replicate #6	Replicate #7	Replicate #8	Replicate #9	Replicate #10	Replicate #1	Replicate #2	Replicate #3	Replicate #4	Replicate #5	Replicate #6
	8.724	8.756	8.724	8.763	8.839	8.663	9.69	8.505	8.785	9.079	7.845	7.342	7.279	7.398	7.204	7.255	7.531	7.623	5.982	6.342	6.908	5.732	6.903	5.716	6.447	6.114	6.447	5.908	2.778	2.968	1.845	3.279	1.301	1.301
	Lung mass (g) - WT										Lung mass (g) - ure1∆
Fig 4b	Replicate #1	Replicate #2	Replicate #3	Replicate #4	Replicate #5	Replicate #6	Replicate #7	Replicate #8	Replicate #9	Replicate #10	Replicate #1	Replicate #2	Replicate #3	Replicate #4	Replicate #5	Replicate #6	Replicate #7	Replicate #8
	1.4	1.3	1.5	1.4	1.6	1.3	1.3	1.2	1.5	1.4	0.73	0.57	0.52	0.65	0.45	0.44	0.55	0.66
Fig 4c	Ammonia (ppm) in exhalant - WT							Ammonia (ppm) in exhalant - ure1∆
	Replicate #1	Replicate #2	Replicate #3	Replicate #4	Replicate #5	Replicate #6	Replicate #7	Replicate #1	Replicate #2	Replicate #3	Replicate #4	Replicate #5	Replicate #6	Replicate #7
	1	1.5	0.9	0.3	1.7	1.5	0.7	0	0	0	0	0	0	0
Fig 4d	Intact Lung pH - WT										Intact Lung pH - ure1∆								Homogenized Lung pH - WT										Homogenized Lung pH - ure1∆
	Replicate #1	Replicate #2	Replicate #3	Replicate #4	Replicate #5	Replicate #6	Replicate #7	Replicate #8	Replicate #9	Replicate #10	Replicate #1	Replicate #2	Replicate #3	Replicate #4	Replicate #5	Replicate #6	Replicate #7	Replicate #8	Replicate #1	Replicate #2	Replicate #3	Replicate #4	Replicate #5	Replicate #6	Replicate #7	Replicate #8	Replicate #9	Replicate #10	Replicate #1	Replicate #2	Replicate #3	Replicate #4	Replicate #5	Replicate #6	Replicate #7	Replicate #8
	6.1	6.4	6.5	6.8	6.3	6.5	7.1	6.6	7.1	7.3	5.5	6.1	6.2	5.5	6	5.8	6.8	6.2	7.5	7.1	7.1	6.7	7	7	6.9	6.6	6.9	6.8	6.9	6.1	6.5	6.9	6.8	6.6	6.7	6.9
Fig. 4e	# Melanized Cells - WT lung			# Melanized Cells - ure1∆ lung
(left graph)	Replicate #1	Replicate #2	Replicate #3	Replicate #1	Replicate #2	Replicate #3
	11	25	17	6	2	4
Fig. 4e	% Melanized Cells - WT lung			% Melanized Cells - ure1∆ lung
(right graph)	Replicate #1	Replicate #2	Replicate #3	Replicate #1	Replicate #2	Replicate #3
	11.5789	14.881	13.6	8.95522	10.5263	9.7561

## Sheet: Figure 5a,b
Fig. 5a	WT - CFU/organ (log10)
	lung		brain
	NM	MEL	NM	MEL
	4.9381	5.0792	2.9107	3.4472
	4.9469	5.301	2.6873	2.9956
	4.8162	5.5185	2.8102	3.1139
	4.7531	5.0414	2.9883	3.1761
Fig. 5b	ure1∆ - CFU/organ (log10)
	lung		brain
	NM	MEL	NM	MEL
	4.0655	4.0792	2.4079	3.4914
	4.0478	4.2788	2.2696	2.6628
	3.6676	4	2.3208	2.5051
	4.5707	4.0792	2.0655	2.4472
	4.0523	4.1139	2.2116	2.4771
